# Supplementary material for: Identification of Rice Accessions Having Cold Tolerance at the Seedling Stage and Development of Novel Genotypic Assays for Predicting Cold Tolerance
Source: Plants (Basel). 2023 Jan 3;12(1):215. doi: 10.3390/plants12010215 (PMC9823403; doi:10.3390/plants12010215)
Supplement: Supplementary file 1 [file plants-12-00215-s001.zip]

Archive with 1 entries (1 files):
- Table S1 311022.pdf
